# Supplementary material for: Ferroptosis Induction and YAP Inhibition as New Therapeutic Targets in Gastrointestinal Stromal Tumors (GISTs)
Source: Cancers (Basel). 2022 Oct 15;14(20):5050. doi: 10.3390/cancers14205050 (PMC9599726; doi:10.3390/cancers14205050)
Supplement: Supplementary file 1 [file cancers-14-05050-s001.zip]

Archive with 2 entries (2 files):
- cancers-1916180 western blot.pdf
- Manuscript 1916180_Supplementary Tables and Figures_ revised 221005.pdf
